# Supplementary material for: Cardiovascular magnetic resonance imaging and endomyocardial biopsy in giant cell myocarditis: a case report on diagnostic challenges and future perspectives
Source: Eur Heart J Case Rep. 2025 Jun 4;9(6):ytaf276. doi: 10.1093/ehjcr/ytaf276 (PMC12204184; doi:10.1093/ehjcr/ytaf276)
Supplement: ytaf276_Supplementary_Data [file ytaf276_supplementary_data.zip]

Archive with 2 entries (2 files):
- 4CV.mp4
- SAX.mp4
